# Supplementary material for: Functional Neuroimaging in Dissociative Disorders: A Systematic Review
Source: J Pers Med. 2022 Aug 29;12(9):1405. doi: 10.3390/jpm12091405 (PMC9502311; doi:10.3390/jpm12091405)
Supplement: Supplementary file 1 [file jpm-12-01405-s001.zip]

Archive with 1 entries (1 files):
- jpm-1882877-supplementary.pdf
